# Supplementary material for: Navigating the Bio-Composite Landscape: A Strategic Reconstruction of Electrospun Starch–Zein Nanofibers
Source: Polymers (Basel). 2026 Mar 27;18(7):823. doi: 10.3390/polym18070823 (PMC13074667; doi:10.3390/polym18070823)
Supplement: Supplementary file 1 [file polymers-18-00823-s001.zip]

Archive with 1 entries (1 files):
- polymers-4123690-supplementary.pdf
